# Supplementary material for: Respiratory syncytial virus exhibits differential tropism for distinct human placental cell types with Hofbauer cells acting as a permissive reservoir for infection
Source: PLoS One. 2019 Dec 2;14(12):e0225767. doi: 10.1371/journal.pone.0225767 (PMC6886783; doi:10.1371/journal.pone.0225767)
Supplement: S1 Table — (XLSX) [file pone.0225767.s001.xlsx]

## Sheet: Sheet1
	HBC													from %infectivity cell types figure
	Donor 1			Donor 2			Donor 3			Donor 4				Donor 5
	9	42	21.4286	4	62	6.45161	14	114	12.2807	14	132	10.6061		30	16.6667
	8	48	16.6667	4	65	6.15385	7	74	9.45946	8	111	7.20721		47	10.6383
	8	62	12.9032	2	80	2.5	7	79	8.86076	9	115	7.82609		89	11.236
	14	64	21.875	3	91	3.2967	9	75	12	7	67	10.4478		57	19.2982
	14	95	14.7368	5	70	7.14286	8	57	14.0351	13	96	13.5417		77	10.3896
	12	78	15.3846	3	84	3.57143	5	56	8.92857	11	112	9.82143		38	18.4211
	8	67	11.9403	2	45	4.44444	6	41	14.6341	10	85	11.7647		93	17.2043
	26	91	28.5714	5	74	6.75676	4	41	9.7561	6	76	7.89474		46	13.0435
			17.9383			5.03971			11.2444			9.88871			14.6122
			5.61196			1.79701			2.3105			2.17505			3.68178
			Donor 1	Donor 2	Donor 3	Donor 4
			17.9383	5.03971	11.2444	9.88871
