# Supplementary material for: Respiratory syncytial virus exhibits differential tropism for distinct human placental cell types with Hofbauer cells acting as a permissive reservoir for infection
Source: PLoS One. 2019 Dec 2;14(12):e0225767. doi: 10.1371/journal.pone.0225767 (PMC6886783; doi:10.1371/journal.pone.0225767)
Supplement: S2 Table — (XLSX) [file pone.0225767.s002.xlsx]

## Sheet: Sheet1
Placenta 39
	Percent infectivity
	24 hours	48 hours	72 hours	96 hours					24hr				48				72				96
CTB	1 of 57	0 of 52	0	N/A			1	57	1.75439		0	52	0		0	1	0
	0 of 34	0 of 34	0	N/A			0	34	0		0	34	0		0	1	0
	1 of 42	1 of 58	0	N/A			1	42	2.38095		1	58	1.72414		0	1	0
	0 of 44	0 of 41	0	N/A			0	44	0		0	41	0		0	1	0
	1 of 54	1 of 53	0	N/A			1	54	1.85185		1	53	1.88679		0	1	0
	1 of 39	0 of 40	0	N/A			1	39	2.5641		0	40	0		0	1	0
	2 of 45	0 of 39	0	N/A			2	45	4.44444		0	39	0		0	1	0
	0 of 32	1 of 46	0	N/A			0	32	0		1	46	2.17391		0	1	0
									1.62447	1.57628			0.723105	1.00538			0	0
HBC	10 of 78	4 of 58	10 of 91	8 of 84			10	78	12.8205		4	58	6.89655		10	191	5.2356		8	84	9.52381
	5 of 113	7 of 73	11 of 85	7 of 60			5	113	4.42478		7	73	9.58904		11	85	12.9412		7	60	11.6667
	6 of 68	9 of 76	8 of 76	10 of 78			6	68	8.82353		9	76	11.8421		8	76	10.5263		10	78	12.8205
	4 of 72	7 of 60	6 of 65	10 of 74			4	72	5.55556		7	60	11.6667		6	65	9.23077		10	74	13.5135
	3 of 51	6 of 70	1 of 57	6 of 67			3	51	5.88235		6	70	8.57143		1	57	1.75439		6	67	8.95522
	4 of 48	6 of 34	5 of 53	8 of 61			4	48	8.33333		6	34	17.6471		5	53	9.43396		8	61	13.1148
	4 of 44	7 of 42	5 of 68	5 of 51			4	44	9.09091		7	42	16.6667		5	68	7.35294		5	51	9.80392
	3 of 78	5 of 78	4 of 74	5 of 55			3	78	3.84615		5	78	6.41026		4	74	5.40541		5	55	9.09091
									7.34714	2.98337			11.1612	4.19239			7.73507	3.5377			11.0612	1.92555
Placenta 40
	Percent infectivity
	24 hours	48 hours	72 hours	96 hours
HBC	2 of 43	3 of 35	3 of 53	5 of 33			2	43	4.65116		3	35	8.57143		3	53	5.66038		5	33	15.1515
	0 of 31	2 of 37	3 of 36	4 of 34			0	31	0		2	37	5.40541		3	36	8.33333		4	34	11.7647
	4 of 32	0 of 40	4 of 34	5 of 31			4	32	12.5		0	40	0		4	34	11.7647		5	31	16.129
	4 of 28	2 of 33	5 of 36	6 of 26			4	28	14.2857		2	33	6.06061		5	36	13.8889		6	26	23.0769
	1 of 37	1 of 34	4 of 38	2 of 36			1	37	2.7027		1	34	2.94118		4	38	10.5263		2	36	5.55556
	0 of 35	0 of 48	6 of 49	1 of 20			0	35	0		0	48	0		6	49	12.2449		1	20	5
	3 of 33	4 of 36	4 of 32	3 of 34			3	33	9.09091		4	36	11.1111		4	32	12.5		3	34	8.82353
	2 of 38	6 of 42	0 of 43	3 of 26			2	38	5.26316		6	42	14.2857		0	43	0		3	26	11.5385
									6.06171	5.42034			6.04693	5.11419			9.36481	4.60103			12.13	5.98132
Placenta 41
	Percent infectivity
	24 hours	48 hours	72 hours	96 hours
HBC	5 of 91	2 of 29	2 of 27	4 of 34			5	91	5.49451		2	29	6.89655		2	27	7.40741		4	34	11.7647
	2 of 88	3 of 54	5 of 44	5 of 27			2	88	2.27273		3	54	5.55556		5	44	11.3636		5	27	18.5185
	7 of 85	5 of 85	2 of 31	4 of 34			7	85	8.23529		5	85	5.88235		2	31	6.45161		4	34	11.7647
	4 of 33	2 of 24	6 of 33	4 of 26			4	33	12.1212		2	24	8.33333		6	33	18.1818		4	26	15.3846
	2 of 29	1 of 18	1 of 25	5 of 32			2	29	6.89655		1	18	5.55556		1	25	4		5	32	15.625
	2 of 49	2 of 84	2 of 32	4 of 42			2	49	4.08163		2	84	2.38095		2	32	6.25		4	42	9.52381
	2 of 34	4 of 36	0 of 27	3 of 34			2	34	5.88235		4	36	11.1111		0	27	0		3	34	8.82353
	2 of 30	3 of 38	2 of 23	3 of 27			2	30	6.66667		3	38	7.89474		2	23	8.69565		3	27	11.1111
									6.45637	2.92501			6.70127	2.55046			7.79377	5.35775			12.8145	3.35735
