# Supplementary material for: Respiratory syncytial virus exhibits differential tropism for distinct human placental cell types with Hofbauer cells acting as a permissive reservoir for infection
Source: PLoS One. 2019 Dec 2;14(12):e0225767. doi: 10.1371/journal.pone.0225767 (PMC6886783; doi:10.1371/journal.pone.0225767)
Supplement: S3 Table — (XLSX) [file pone.0225767.s003.xlsx]

## Sheet: Sheet1
	CTB
	24h			48h			72h
	0	57	0	2	44	4.54545	2	30	6.66667
	1	38	2.63158	0	32	0	1	34	3.33333
	0	38	0	1	29	2.27273	0	29	0
	1	42	2.38095	2	34	4.54545	2	37	6.66667
	2	43	4.65116	2	37	4.54545	1	36	3.33333
	4	53	7.54717	1	41	2.27273	1	26	3.33333
			2.86848			3.0303			3.88889
			2.892			1.85567			2.50924
	HBC
	24h			48h			72h			96h
	2	81	2.46914	7	50	14	5	30	16.6667	9	42	21.4286
	9	62	14.5161	4	54	7.40741	5	47	10.6383	8	48	16.6667
	2	63	3.1746	10	76	13.1579	10	89	11.236	8	62	12.9032
	3	59	5.08475	9	67	13.4328	11	57	19.2982	14	64	21.875
	1	41	2.43902	6	70	8.57143	8	77	10.3896	14	95	14.7368
	8	89	8.98876	9	71	12.6761	7	38	18.4211	12	78	15.3846
	8	75	10.6667	2	54	3.7037	16	93	17.2043	8	67	11.9403
	2	38	5.26316	9	60	15	6	46	13.0435	26	91	28.5714
			6.57528			10.9937			14.6122			17.9383
			4.39315			3.97177			3.68178			5.61196
	FIB
	24h			48h			72h			96h
	5	71	7.04225	8	71	11.2676	11	71	15.493	18	75	24
	1	54	1.85185	11	83	13.253	11	58	18.9655	13	36	36.1111
	4	64	6.25	6	61	9.83607	11	61	18.0328	12	49	24.4898
	3	72	4.16667	3	51	5.88235	9	51	17.6471	8	46	17.3913
	1	74	1.35135	6	58	10.3448	9	76	11.8421	16	36	44.4444
	1	58	1.72414	9	76	11.8421	15	83	18.0723	7	42	16.6667
			3.73104			10.4043			16.6755			27.1839
			2.47875			2.51802			2.63596			10.9684
	Cells	Average	St. deviation
	HBC 24h	6.57528	4.39315
	HBC 48h	10.9937	3.97177
	HBC 72h	14.6122	3.68178
	HBC 96h	17.9383	5.61196
	CTB 24h	2.86848	2.892
	CTB 48h	3.0303	1.85567
	CTB 72h	3.88889	2.50924
	CTB 24h	2.86848	2.892
	HBC 24h	6.57528	4.39315
	FIB 24h	3.73104	2.47875
	CTB 48h	3.0303	1.85567
	HBC 48h	10.9937	3.97177
	FIB 48h	10.4043	2.51802
	CTB 72h	3.88889	2.50924
	HBC 72h	14.6122	3.68178
	FIB 72h	16.6755	2.63596
	HBC 96h	17.9383	5.61196
	FIB 96h	27.1839	10.9684
