# Supplementary material for: Respiratory syncytial virus exhibits differential tropism for distinct human placental cell types with Hofbauer cells acting as a permissive reservoir for infection
Source: PLoS One. 2019 Dec 2;14(12):e0225767. doi: 10.1371/journal.pone.0225767 (PMC6886783; doi:10.1371/journal.pone.0225767)
Supplement: S4 Table — (XLSX) [file pone.0225767.s004.xlsx]

## Sheet: Sheet1
Sample	IFNy	IL-10	IL-4	IL-6	MCP-1			Uninfected		RSV Infected
Pl.24 24C	9.2445	16.2858	20.3289	458.741	10811.1
Pl.24 48C	10.405	26.2693	20.0543	885.765	11102.6
Pl.24 24R	35.7119	51.5314	26.8917	10842.6	10522.8
Pl.24 48R	41.0085	85.936	34.7927	17011.1	10413.2
Pl.25 24C	2.11397	27.1727	9.32544	618.715	9357.71
Pl.25 48C	7.17828	62.7713	16.0289	1893.66	9982.96
Pl.25 24R	3.93838	83.9845	19.4809	1082.3	9563.07
Pl.25 48R	5.62516	199.556	23.4811	1633.93	9686.12
Pl.27 24C	3.02728	23.1684	12.547	801.431	11327.6
Pl.27 48C	4.71755	27.3974	14.8727	1472.69	10978.7
Pl.27 24R	7.04903	57.7648	18.3328	1188.23	11898.9
Pl.27 48R	6.66094	146.757	21.199	1779.11	10194.1
Pl.28 24C	112.204	2213.15	30.851	N/A	10731.6
Pl.28 48C	61.1481	539.174	29.1577	> 10000	12029.4
Pl.28 24R	152.928	1630.9	36.48	> 10000	10171.4
Pl.28 48R	184.54	374.782	26.8892	7334.83	10237.1
Pl.37 24C	4.96355	48.9745	8.19311	2098.33	16291.6
Pl.37 48C	4.70444	33.4874	9.20013	3239.3	15747.7
Pl.37 24R	6.98335	223.839	7.1861	5383.54	9858.9
Pl.37 48R	8.19776	328.477	10.21	8169.45	12634.9
Pl.38 24C	4.76922	1180.33	7.1861	4976.7	15425.7
Pl.38 48C	6.04895	1271.55	8.69612	8601.44	14723.4
Pl.38 24R	5.63356	1575.03	7.6891	7022.02	14554.6
Pl.38 48R	5.49625	1229.19	8.19311	8216.74	15120.6
