# Supplementary material for: Respiratory syncytial virus exhibits differential tropism for distinct human placental cell types with Hofbauer cells acting as a permissive reservoir for infection
Source: PLoS One. 2019 Dec 2;14(12):e0225767. doi: 10.1371/journal.pone.0225767 (PMC6886783; doi:10.1371/journal.pone.0225767)
Supplement: S6 Table — (XLSX) [file pone.0225767.s006.xlsx]

## Sheet: Sheet1
	Placenta 24 HBC		Placenta 25 HBC		Placenta 26 HBC		Placenta 27 HBC		Placenta 28 HBC
24h	1	0.22451	1	0.04234	1	0.1163	1	0.03328
48h	1.30742	0.06002	0.6866	0.01414	1.02293	0.10805	0.59837	0.11479	1	0.00972
72h	1.18827	0.12188			0.48346	0.02346	0.45454	0.02379	0.53936	0.10554
96h	0.85103	0.031	0.54174	0.00875	0.54596	0.07328	0.52778	0.02184	0.84973	0.06678
	100	22.451	100	4.234	100	11.63	100	3.328
	130.742	6.002	68.66	1.414	102.293	10.805	59.837	11.479	100	0.972
	118.827	12.188	0	0	48.346	2.346	45.454	2.379	53.936	10.554
	85.103	3.1	54.174	0.875	54.596	7.328	52.778	2.184	84.973	6.678
