# Supplementary material for: Respiratory syncytial virus exhibits differential tropism for distinct human placental cell types with Hofbauer cells acting as a permissive reservoir for infection
Source: PLoS One. 2019 Dec 2;14(12):e0225767. doi: 10.1371/journal.pone.0225767 (PMC6886783; doi:10.1371/journal.pone.0225767)
Supplement: S7 Table — (XLSX) [file pone.0225767.s007.xlsx]

## Sheet: Sheet1
	Time	FFU	FFU (average)	FFU/ml	FFU/million HBCs
Placenta 1	24h	33, 42 (5-fold dil.)	37.5		2047		*no. of cells: 2.32x10^5
	72 h	65, 48 (5-fold dil.)	56.5		3071
Placenta 2	24 h	37, 39 (25-fold dil.)	38		3303		*no. of cells: 7.19x10^5
	72 h	62, 47 (25-fold dil.)	54.5		4781
				Donor 1 24h	2047
				Donor 1 72h	3303
				Donor 2 24h	3071
				Donor 2 72h	4781
